# Supplementary material for: Chromatographic Analysis and Enzyme Inhibition Potential of Reynoutria japonica Houtt.: Computational Docking, ADME, Pharmacokinetic, and Toxicokinetic Analyses of the Major Compounds
Source: Pharmaceuticals (Basel). 2025 Mar 14;18(3):408. doi: 10.3390/ph18030408 (PMC11944761; doi:10.3390/ph18030408)
Supplement: Supplementary file 1 [file pharmaceuticals-18-00408-s001.zip]

Archive with 14 entries (11 files):
- Pharmaceuticals_Reynoutria_SM1_revised.pdf
- Pharmaceuticals_Reynoutria_SM2/
- Pharmaceuticals_Reynoutria_SM2/ACHE_IFD.csv
- Pharmaceuticals_Reynoutria_SM2/BCHE_IFD.csv
- Pharmaceuticals_Reynoutria_SM2/collagenase_IFD.csv
- Pharmaceuticals_Reynoutria_SM2/elastase_IFD.csv
- __MACOSX/
- __MACOSX/._Pharmaceuticals_Reynoutria_SM1_revised.docx
- __MACOSX/._Pharmaceuticals_Reynoutria_SM2
- __MACOSX/Pharmaceuticals_Reynoutria_SM2/
- __MACOSX/Pharmaceuticals_Reynoutria_SM2/._ACHE_IFD.csv
- __MACOSX/Pharmaceuticals_Reynoutria_SM2/._BCHE_IFD.csv
- __MACOSX/Pharmaceuticals_Reynoutria_SM2/._collagenase_IFD.csv
- __MACOSX/Pharmaceuticals_Reynoutria_SM2/._elastase_IFD.csv
