# Supplementary material for: Chromatographic Analysis and Enzyme Inhibition Potential of Reynoutria japonica Houtt.: Computational Docking, ADME, Pharmacokinetic, and Toxicokinetic Analyses of the Major Compounds
Source: Pharmaceuticals (Basel). 2025 Mar 14;18(3):408. doi: 10.3390/ph18030408 (PMC11944761; doi:10.3390/ph18030408)
Supplement: Supplementary file 1 [file pharmaceuticals-18-00408-s001.zip › Pharmaceuticals_Reynoutria_SM2/ACHE_IFD.csv]

Title	docking score
Galloylglucose	-9.061
Galloylglucose	-8.868
Galloylglucose	-7.965
Galloylglucose	-8.198
Galloylglucose	-8.21
Galloylglucose	-8.155
Galloylglucose	-8.088
Galloylglucose	-7.783
Galloylglucose	-7.796
Galloylglucose	-8.013
Galloylglucose	-8.136
Galloylglucose	-7.77
Galloylglucose	-7.25
Galloylglucose	-8.167
Galloylglucose	-7.261
Galloylglucose	-7.81
Galloylglucose	-6.802
Galloylglucose	-7.724
Galloylglucose	-6.157
Galloylglucose	-6.259
Galloylglucose	-6.578
Galloylglucose	-6.756
Galloylglucose	-6.095
Galloylglucose	-5.766
Galloylglucose	-6.038
Galloylglucose	-5.384
Galloylglucose	-5.791
Galloylglucose	-5.757
Galloylglucose	-6.087
Galloylglucose	-5.771
Galloylglucose	-5.026
Galloylglucose	-5.074
Emodin	-10.128
Emodin	-10.142
Emodin	-10.02
Emodin	-9.397
Emodin	-10.156
Emodin	-10.043
Emodin	-9.174
Emodin	-10.007
Emodin	-9.561
Emodin	-9.728
Emodin	-9.236
Emodin	-9.45
Emodin	-9.226
Emodin	-9.289
Emodin	-9.139
Emodin	-8.186
Emodin	-8.14
Emodin	-8.32
Emodin	-7.57
Emodin-6-glucoside	-10.105
Emodin-6-glucoside	-10.648
Emodin-6-glucoside	-10.331
Emodin-6-glucoside	-10.225
Emodin-6-glucoside	-9.769
Emodin-6-glucoside	-10.087
Emodin-6-glucoside	-8.461
Emodin-6-glucoside	-9.724
Emodin-6-glucoside	-9.707
Emodin-6-glucoside	-9.557
Emodin-6-glucoside	-9.243
Emodin-6-glucoside	-8.366
Emodin-6-glucoside	-8.863
Emodin	-7.589
Emodin	-7
Emodin	-6.908
Emodin	-6.775
Emodin	-6.881
Emodin	-6.761
Emodin	-6.207
Emodin	-6.868
Emodin	-6.863
Emodin	-5.945
Emodin	-6.682
Emodin	-6.326
Emodin	-5.578
Emodin	-4.908
Emodin	-5.02
Galloylglucose	-5.098
Galloylglucose	-5.503
Galloylglucose	-5.329
Galloylglucose	-5.995
Galloylglucose	-5.3
Galloylglucose	-5.711
Galloylglucose	-5.72
Galloylglucose	-5.572
Galloylglucose	-4.667
Galloylglucose	-5.001
Galloylglucose	-4.83
