# Supplementary material for: Chromatographic Analysis and Enzyme Inhibition Potential of Reynoutria japonica Houtt.: Computational Docking, ADME, Pharmacokinetic, and Toxicokinetic Analyses of the Major Compounds
Source: Pharmaceuticals (Basel). 2025 Mar 14;18(3):408. doi: 10.3390/ph18030408 (PMC11944761; doi:10.3390/ph18030408)
Supplement: Supplementary file 1 [file pharmaceuticals-18-00408-s001.zip › Pharmaceuticals_Reynoutria_SM2/BCHE_IFD.csv]

Title	docking score
Galloylglucose	-7.682
Galloylglucose	-7.458
Galloylglucose	-7.299
Galloylglucose	-7.879
Galloylglucose	-6.938
Galloylglucose	-7.040
Galloylglucose	-7.004
Galloylglucose	-7.060
Galloylglucose	-6.974
Galloylglucose	-6.429
Galloylglucose	-6.230
Galloylglucose	-6.423
Galloylglucose	-6.346
Galloylglucose	-6.754
Galloylglucose	-6.473
Galloylglucose	-6.031
Galloylglucose	-5.969
Galloylglucose	-5.654
Galloylglucose	-5.763
Emodin	-8.766
Emodin	-8.719
Emodin	-9.570
Emodin	-8.281
Emodin	-7.289
Emodin	-7.000
Emodin	-6.978
Emodin	-6.924
Emodin	-6.665
Emodin	-6.957
Emodin	-6.990
Emodin	-6.293
Emodin	-6.402
Emodin	-6.403
Emodin	-6.731
Emodin	-6.703
Emodin	-6.271
Galloylglucose	-5.429
Galloylglucose	-5.375
Galloylglucose	-5.859
Galloylglucose	-5.513
Galloylglucose	-5.458
Galloylglucose	-5.198
Galloylglucose	-5.141
Galloylglucose	-5.457
Galloylglucose	-5.113
Galloylglucose	-5.418
Galloylglucose	-5.282
Galloylglucose	-4.944
Galloylglucose	-5.300
Galloylglucose	-4.976
Galloylglucose	-5.030
Galloylglucose	-4.496
Galloylglucose	-4.622
Emodin-6-glucoside	-9.893
Emodin-6-glucoside	-9.487
Emodin-6-glucoside	-9.105
Emodin-6-glucoside	-8.974
Emodin-6-glucoside	-8.653
Emodin-6-glucoside	-8.664
Emodin-6-glucoside	-8.463
Emodin-6-glucoside	-8.592
Emodin-6-glucoside	-7.954
Emodin-6-glucoside	-7.153
Emodin-6-glucoside	-7.467
Emodin-6-glucoside	-7.867
Emodin-6-glucoside	-7.367
Emodin-6-glucoside	-7.351
Emodin-6-glucoside	-6.814
Emodin-6-glucoside	-6.607
Emodin-6-glucoside	-5.977
Galloylglucose	-4.966
Galloylglucose	-4.999
Galloylglucose	-5.688
Galloylglucose	-4.626
Galloylglucose	-4.281
Galloylglucose	-4.576
Galloylglucose	-4.297
Galloylglucose	-4.366
Galloylglucose	-4.646
Galloylglucose	-4.618
Galloylglucose	-4.077
Galloylglucose	-3.995
Galloylglucose	-4.338
Galloylglucose	-3.930
Galloylglucose	-3.424
Galloylglucose	-3.337
Emodin	-6.565
Emodin	-6.339
Emodin	-5.609
Emodin	-5.514
Emodin	-5.619
Emodin	-5.473
Emodin	-5.543
Emodin	-5.424
Emodin	-5.141
Emodin	-5.302
Emodin	-5.440
Emodin	-5.288
Emodin	-5.060
Emodin	-5.441
Emodin	-5.474
Emodin	-4.988
Emodin	-4.446
