# Supplementary material for: Chromatographic Analysis and Enzyme Inhibition Potential of Reynoutria japonica Houtt.: Computational Docking, ADME, Pharmacokinetic, and Toxicokinetic Analyses of the Major Compounds
Source: Pharmaceuticals (Basel). 2025 Mar 14;18(3):408. doi: 10.3390/ph18030408 (PMC11944761; doi:10.3390/ph18030408)
Supplement: Supplementary file 1 [file pharmaceuticals-18-00408-s001.zip › Pharmaceuticals_Reynoutria_SM2/collagenase_IFD.csv]

Title	docking score
Piceid	-6.863
Piceid	-6.502
Piceid	-6.223
Piceid	-6.326
Piceid	-6.580
Piceid	-6.667
Piceid	-6.442
Piceid	-6.245
Piceid	-5.898
Piceid	-6.634
Piceid	-6.237
Piceid	-6.108
Piceid	-6.783
Piceid	-5.569
Piceid	-5.564
Piceid	-5.707
Piceid	-5.738
Piceid	-5.846
Emodin-6-glucoside	-7.112
Emodin-6-glucoside	-6.695
Emodin-6-glucoside	-6.744
Emodin-6-glucoside	-6.634
Emodin-6-glucoside	-6.672
Emodin-6-glucoside	-6.522
Emodin-6-glucoside	-6.774
Emodin-6-glucoside	-5.975
Emodin-6-glucoside	-6.157
Emodin-6-glucoside	-6.181
Emodin-6-glucoside	-6.492
Emodin-6-glucoside	-5.769
Emodin-6-glucoside	-5.862
Emodin-6-glucoside	-5.951
Emodin-6-glucoside	-5.655
Emodin-6-glucoside	-5.764
Emodin-6-glucoside	-5.565
Emodin-6-glucoside	-5.697
Emodin-6-glucoside	-6.166
Emodin-6-glucoside	-5.748
