# Supplementary material for: Chromatographic Analysis and Enzyme Inhibition Potential of Reynoutria japonica Houtt.: Computational Docking, ADME, Pharmacokinetic, and Toxicokinetic Analyses of the Major Compounds
Source: Pharmaceuticals (Basel). 2025 Mar 14;18(3):408. doi: 10.3390/ph18030408 (PMC11944761; doi:10.3390/ph18030408)
Supplement: Supplementary file 1 [file pharmaceuticals-18-00408-s001.zip › Pharmaceuticals_Reynoutria_SM2/elastase_IFD.csv]

Title	docking score
Emodin	-4.921
Emodin	-4.828
Emodin	-4.908
Emodin	-4.295
Emodin	-4.161
Emodin	-5.079
Emodin	-4.642
Emodin	-4.821
Emodin	-4.440
Emodin	-4.229
Emodin	-3.947
Emodin	-3.925
Emodin	-4.059
Emodin	-3.927
Emodin	-4.099
Emodin	-3.977
Emodin	-3.370
Emodin	-7.451
Emodin	-7.658
Emodin	-6.790
Emodin	-6.587
Emodin	-6.943
Emodin	-6.416
Emodin	-6.745
Emodin	-6.121
Emodin	-6.817
Emodin	-6.414
Emodin	-5.950
Emodin	-5.970
Emodin	-6.229
Emodin	-6.150
Emodin	-6.589
Emodin	-6.392
Emodin	-5.793
Emodin	-5.400
Emodin	-5.432
Emodin	-5.300
Emodin-6-glucoside	-7.173
Emodin-6-glucoside	-7.402
Emodin-6-glucoside	-7.366
Emodin-6-glucoside	-6.555
Emodin-6-glucoside	-6.204
Emodin-6-glucoside	-6.873
Emodin-6-glucoside	-6.560
Emodin-6-glucoside	-6.783
Emodin-6-glucoside	-6.467
Emodin-6-glucoside	-6.299
Emodin-6-glucoside	-6.721
Emodin-6-glucoside	-6.398
Emodin-6-glucoside	-5.938
Emodin-6-glucoside	-6.065
Emodin-6-glucoside	-5.974
Emodin-6-glucoside	-6.399
Emodin-6-glucoside	-5.796
Emodin-6-glucoside	-6.295
Emodin-6-glucoside	-5.274
Emodin-6-glucoside	-5.476
